# Supplementary material for: SARS-CoV-2 Symptoms during the Omicron Surge Differ between Boosted and Vaccinated Non-Boosted Persons
Source: Vaccines (Basel). 2024 Mar 19;12(3):327. doi: 10.3390/vaccines12030327 (PMC10975987; doi:10.3390/vaccines12030327)
Supplement: Supplementary file 1 [file vaccines-12-00327-s001.zip]

Archive with 1 entries (1 files):
- vaccines-2874524-supplementary.pdf
